# Supplementary material for: Biomechanical analysis of different levels of constraint in TKA during daily activities
Source: Arthroplasty. 2023 Jan 4;5:3. doi: 10.1186/s42836-022-00157-0 (PMC9811790; doi:10.1186/s42836-022-00157-0)
Supplement: Supplementary file 2 — Additional file 2. [file 42836_2022_157_MOESM2_ESM.xlsx]

## Sheet: Sheet1
	A		femur	insert	tray				5 mm	4 mm	3mm	2.5mm	2mm	1.5mm
		el size	5	5	5			Time	187	254	429	610	1089	2035
		EL number	3759	5296	2575
									5 mm	4 mm	3mm	2.5mm	2mm	1.5mm
			femur	insert	tray			Element	11630	19128	36469	52913	107240	225353
	B	el size	4	4	4
		EL number	5918	8361	4849
			femur	insert	tray				5 mm	4 mm	3mm	2.5mm	2mm	1.5mm
	C	el size	3	3	3			Area Lat	477	357.75	481.25	501.5	497	498.5
		EL number	12713	14436	9320			Area Med	538	246	423.25	407	397	401.75
								AP Lat	10.8872	12.8592	11.52	11.4962	11.4625	11.83
			femur	insert	tray			Ap Med	12.2169	14.6567	13.1508	13.5042	13.5197	13.9299
	D	el size	2.5	2.5	2.5			F Lat	995	940.3	967.343	994.736	984	1014.11
		EL number	19329	19620	13964			F Med	1008	887	952.343	1004	978	995.555
			femur	insert	tray
	E	el size	2	2	2
		EL number	39518	41472	26250
			femur	insert	tray
	F	el size	1.5	1.5	1.5
		EL number	85487	84873	54993
